# Supplementary material for: Potent Inhibitor of Human Trypsins from the Aeruginosin Family of Natural Products
Source: ACS Chem Biol. 2021 Oct 18;16(11):2537–46. doi: 10.1021/acschembio.1c00611 (PMC8609519; doi:10.1021/acschembio.1c00611)
Supplement: Supplementary file 1 — cb1c00611_si_001.xlsx [file cb1c00611_si_001.xlsx]

## Sheet: Sheet1
Strain name and strain number	NCBI Reference Sequence	AerA	AerB	AerG	AerG2	AerM	AerD	AerE	AerF	AerC	AerH1	AerH2	AerH3	AerH4	AerH5	AerI	AerJ (Halogenase)	AerK	AerL (Sulfotransferase)	AerN	oxidoreductase (fabG) (ORF1)	_x000D_ NAD(P)/FAD-dependent oxidoreductase (ORF2)	Acyltransferase (ORF3)	Aldo-ketoreductase (ORF4)	Adenylyl-sulfate kinase (ORF5)	Nuclear transport factor 2 (NTF 2) (ORF6)	Permease (ORF7)	MBOAT (ORF8)	O-carbamoyltransferase (ORF9)	Methyltransferase (ORF10)	SxtJ (ORF11)	SxtK (ORF12)	GDSL hydrolase (ORF13)	carbohydrate-biing protein (ORF14)	SAM proteins (ORF15)	MFS transporter (ORF16)	GtrA family protein (ORF17)	(ORF18)	(ORF19)	(ORF20)	(ORF21)	ORFs (not identical to each other)	No. of proteins
Nostoc sp. TCL240-02	NZ_CP040094.1	WP_174711038.1	WP_174711039.1	WP_174711043.1		WP_174711051.1	WP_174711040.1	WP_174711041.1	WP_174711042.1		WP_174711046.1					WP_174711047.1				WP_174711045.1 WP_174711053.1				WP_174713714.1				WP_174711050.1								WP_174711052.1	WP_174711048.1			WP_174711049.1		WP_174711044.1	17
Nostoc sp. UIC10630	MN701094.1	QID92177.1	QID92178.1	QID92182.1			QID92179.1	QID92180.1	QID92181.1				QID92186.1			QID92187.1				QID92185.1				QID92184.1				QID92190.1									QID92188.1					QID92183.1 QID92189.1	14
Nostoc sp. 'Peltigera membranacea cyanobiont' 210A	NZ_NOLJ01000001.1	WP_094347211.1	WP_094347212.1	WP_094347215.1			WP_143853998.1	WP_094347213.1	WP_094347214.1		WP_094347217.1									WP_094347899.1 WP_094347225.1				WP_094347898.1	WP_094347216.1			WP_094347221.1								WP_094347224.1	WP_094347219.1			WP_094347894.1		WP_094347220.1 WP_143853999.1 WP_094347223.1	18
Nostoc sp. ATCC 53789	NZ_LWSY01000168.1	WP_114084434.1	WP_114084435.1	WP_114084438.1			WP_147262558.1	WP_114084436.1	WP_114084437.1		WP_114084441.1					WP_114084442.1				WP_114084440.1 WP_114084449.1				WP_114084462.1	WP_114084439.1			WP_114084445.1								WP_114084448.1	WP_114084443.1			WP_114084444.1		WP_114084446.1 WP_114084463.1 WP_114084447.1	19
Nostoc sp. 'Peltigera membranacea cyanobiont' N6	CP026681.1		AVH65356.1	AVH65365.1			AVH65362.1	AVH65363.1	AVH65364.1	AVH65359.1		AVH65368.1	AVH65369.1	AVH65381.1	AVH65382.1	AVH65384.1		AVH65360.1		AVH65367.1 AVH65386.1	AVH65366.1			AVH65383.1	AVH65358.1		AVH65361.1	AVH65371.1	AVH65372.1	AVH65372.1	AVH65374.1	AVH65375.1	AVH65376.1 AVH65377.1	AVH65378.1 AVH65379.1	AVH65380.1	AVH65385.1			AVH65357.1	AVH65370.1		AVH65355.1	32
Nostoc sp. 'Peltigera membranacea cyanobiont' 213	NZ_NOLI01000018.1		WP_094328887.1	WP_094328880.1			WP_143856977.1	WP_094328882.1	WP_094328881.1	WP_094328884.1		WP_094328877.1	WP_094328876.1	WP_094328865.1	WP_094328864.1	WP_094328862.1		WP_094328883.1		WP_094328878.1 WP_094328860.1	WP_094328879.1			WP_094328863.1	WP_094328885.1		WP_094328893.1	WP_094328874.1	WP_094328872.1	WP_094328873.1	WP_094328871.1		WP_094328870.1 WP_094328869.1	WP_094328868.1 WP_094328867.1	WP_094328866.1	WP_094328861.1			WP_094328886.1	WP_094328875.1		WP_094328888.1	32
Nostoc sp. B(2019)	NZ_WVID01000013.1			WP_162397148.1			WP_162397145.1	WP_162397146.1	WP_162397147.1	WP_162397143.1		WP_162397151.1	WP_162397152.1	WP_162397163.1	WP_162397164.1	WP_162397166.1				WP_162397150.1	WP_162397149.			WP_162397165.1	WP_162397142.1		WP_162397144.1	WP_162397154.1	WP_162397156.1	WP_162397155.1	WP_162397157.1		WP_162397153.1 WP_162397158.1 WP_162397159.1	WP_162397160.1 WP_162397161.1	WP_162397162.1	WP_162397233.1			WP_162397141.1				29
Nodularia sp. NIES-3585	BDUB01000001.1		GAX34041.1	GAX34048.1			GAX34045.1	GAX34046.1	GAX34047.1			GAX34051.1	GAX34052.1	GAX34061.1	GAX34062.1	GAX34064.1		GAX34044.1		GAX34050.1 GAX34066.1	GAX34043.1 GAX34049.1			GAX34063.1				GAX34054.1	GAX34055.1		GAX34056.1	GAX34057.1	GAX34058.1	GAX34059.1 GAX34060.1		GAX34065.1			GAX34042.1	GAX34053.1			26
Scytonema sp. NIES-4073	AP018268.1		BAZ23343.1	BAZ23333.1			BAZ23336.1	BAZ23335.1	BAZ23334.1			BAZ23330.1	BAZ23329.1	BAZ23317.1	BAZ23316.1	BAZ23314.1		BAZ23338.1		BAZ23331.1	BAZ23332.1 BAZ23339.1			BAZ23315.1	BAZ23340.1	BAZ23341.1	BAZ23337.1	BAZ23327.1	BAZ23325.1		BAZ23324.1	BAZ23323.1	BAZ23321.1 BAZ23322.1	BAZ23319.1 BAZ23320.1	BAZ23318.1 BAZ23326.1	BAZ23313.1			BAZ23342.1	BAZ23328.1			31
Anabaena sp. CA = ATCC 33047	NZ_LUHI01000056.1		WP_066382131.1	WP_066382141.1			WP_066382385.1	WP_084386932.1	WP_066382140.1	WP_066382136.1						WP_066382153.1		WP_066382138.1		WP_066382156.1 WP_066382144.1	WP_066382142.1				WP_066382383.1	WP_066382135.1	WP_084386933.1 WP_066382139.1	WP_066382152.1											WP_066382133.1	WP_066382146.1		WP_066382147.1 WP_066382149.1 WP_066382151.1	21
Anabaena sp. 4-3	NZ_LUHJ01000076.1		WP_066426919.1	WP_066426911.1			WP_156481712.1	WP_082803830.1	WP_066426912.1	WP_066426917.1						WP_066426897.1		WP_066426915.1		WP_066426904.1 WP_066426895.1	WP_066382142.1				WP_066382383.1	WP_066382135.1	WP_066426913.1	WP_066426900.1								WP_082803837.1			WP_066382133.1	WP_066426896.1		WP_066426902.1 WP_066382147.1 WP_066382149.1 WP_066382151.1	22
Hormoscilla sp. GM7CHS1pb	JACONN010000002.1		MBC6477194.1	TKZ34078.1			MBC6477199.1	MBC6477200.1	MBC6477201.1	MBC6477198.1 MBC6477197.1					MBC6477182.1 MBC6477181.1	MBC6477189.1				MBC6477196.1	TKZ34079.1															MBC6477188.1			MBC6477195.1	MBC6477193.1		MBC6477186.1 MBC6477184.1 MBC6477183.1 MBC6477187.1 MBC6477192.1 MBC6477191.1 MBC6477190.1 MBC6477185.1	25
Oscillatoria sp. SIO1A7	JAAHFN010000024.1		NER36426.1	NER36418.1			NER36421.1	NER36420.1	NER36419.1	NER36424.1						NER36427.1					NER36417.1															NER36428.1			NER36425.1			NER36429.1 NER36423.1 NER36422.1	13
Moorea sp. SIOASIH	JAAHIH010000006.1		NEO40834.1	NEO40840.1			NEO40837.1	NEO40838.1	NEO40839.1	NEO40836.1	NEO40850.1					NEO40845.1			NEO40847.1	NEO40841.1	NEO40842.1	NEO40851.1						NEO40844.1								NEO40846.1			NEO40835.1	NEO40843.1		NEO40848.1 NEO40849.1 NEO40852.1 NEO40833.1	20
Moorea producens JHB	NZ_CP017708.1		WP_158026477.1	WP_071104606.1			WP_071104609.1	WP_071104608.1	WP_071104607.1	WP_071104610.1		WP_071104601.1			WP_071104595.1	WP_071104600.1			WP_071104598.1	WP_137985926.1	WP_071104604.1 WP_071104597.1	WP_071104594.1						WP_158026476.1								WP_071104599.1			WP_071104611.1	WP_071104603.1		WP_071104612.1 WP_071104596.1	20
Moorea producens PAL-8-15-08-1	CP017599.1		AOX00784.1	AOX00778.1			AOX00781.1	AOX00780.1	AOX00779.1	AOX00782.1					AOX00768.1	AOX00773.1			AOX00771.1	AOX00777.1	AOX00776.1 AOX00770.1	AOX04343.1						AOX00774.1								AOX00772.1			AOX00783.1	AOX00775.1		AOX00785.1 AOX00769.1	19
Cylirospermum sp. NIES-4074	AP018270.1		BAZ33665.1	BAZ33670.1		BAZ33675.1	BAZ33667.1	BAZ33668.1	BAZ33669.1							BAZ33672.1					BAZ33671.1															BAZ33674.1	BAZ33673.1					BAZ33666.1	11
Anabaena sp. UBA12330	DQEB01000047.1	HCQ21805.1	HCQ21803.1	HCQ21802.1		HCQ21807.1	HCQ21799.1	HCQ21800.1	HCQ21801.1												HCQ21804.1		HCQ21808.1													HCQ21806.1							10
Aphanizomenon flos-aquae LD13	LJOY01000023.1	OBQ25734.1	OBQ25715.1	OBQ25714.1		OBQ25717.1	OBQ25711.1	OBQ25712.1	OBQ25713.1												OBQ25716.1		OBQ25718.1													OBQ25735.1							10
Aphanizomenon sp. UHCC 0183	NZ_VILC01000012.1	WP_168465570.1	WP_168465568.1	WP_168465567.1		WP_168465571.1	WP_168465564.1	WP_168465565.1	WP_168465566.1												WP_168465569.1		WP_168465572.1													WP_168465598.1							10
Dolichospermum circinale AWQC310F	NZ_KE384677.1	WP_081677574.1	WP_028083650.1	WP_028083651.1		WP_028083647.1	WP_028083654.1	WP_028083653.1	WP_028083652.1												WP_028083649.1		WP_081677571.1													WP_051289538.1							10
Nodularia spumigena CENA596	NZ_LWAJ01000205.1		WP_063873404.1	WP_063873402.1		WP_063873405.1	WP_006198516.1	WP_063873403.1	WP_006198518.1							WP_063873401.1 (ed)					WP_082830161.1																						8
Nodularia spumigena UHCC 0039	CP020114.1		AVZ31266.1	AVZ31262.1		AVZ31267.1	AVZ31265.1	AVZ31264.1	AVZ31263.1							AVZ31261.1					AVZ31260.1																						8
Nodularia spumigena CCY9414	CP007203.2		WP_006198515.1	WP_006198520.1		WP_006198514.1	WP_006198516.1	WP_006198517.1	WP_006198518.1							WP_017804432.1					WP_006199312.1																						8
Planktothrix mougeotii NIVA-CYA 405	NZ_KE734708.1	WP_026796166.1	WP_026796165.1	WP_051319628.1			WP_026796163.1	WP_026796162.1	WP_026796161.1	WP_026796164.1	WP_026796159.1 WP_081694793.1 (ed)					WP_081694792.1 WP_051319626.1 (ed)			WP_026796160.1 WP_026796156.1	WP_026796154.1				WP_026796155.1														WP_051319629.1		WP_026796156.1	WP_026785721.1	WP_026796157.1	17
Planktothrix agardhii NIVA-CYA 34	NZ_AVFT01000027.1	WP_026796166.1	WP_026796165.1	WP_051319628.1			WP_026796163.1	WP_026796162.1	WP_026796161.1	WP_026796164.1	WP_026796159.1 WP_081694793.1 (ed)					WP_051319626.1 WP_081694792.1 (ed)			WP_026796160.1 WP_026785720.1	WP_026796154.1				WP_026796155.1														WP_051319629.1		WP_026796156.1	WP_026785721.1		16
Planktothrix prolifica NIVA-CYA 540	NZ_KE734720.1	WP_026796166.1	WP_026796165.1	WP_051319628.1			WP_026796163.1	WP_026796162.1	WP_026796161.1	WP_026796164.1	WP_026796159.1 WP_081694793.1 (ed)					WP_051319626.1 WP_081694792.1 (ed)			WP_026796160.1	WP_026796154.1				WP_026796155.1														WP_051319629.1		WP_026796156.1	WP_026785721.1 (truncated)		15
Planktothrix prolifica NIVA-CYA 406	NZ_KE734710.1	WP_026796214.1	WP_026796215.1	WP_081695673.1 (frameshift a deletion in sequence)			WP_026796163.1	WP_026796217.1	WP_026796218.1	WP_026796216.1	WP_026796219.1					WP_081694394.1 WP_052338535.1 (ed)			WP_026796220.1	WP_026796222.1				WP_026796221.1														WP_051319629.1		WP_026796216.1			14
Planktothrix prolifica NIVA-CYA 98	AM990465.1	CAQ48265.1	CAQ48266.1	CAQ48272.1			CAQ48269.1	CAQ48270.1	CAQ48271.1	CAQ48268.1	CAQ48273.1					CAQ48274.1 CAQ48275.1 (ed)			CAQ48276.1	CAQ48278.1				CAQ48277.1															CAQ48267.1				13
Planktothrix rubescens 7821	CZCZ02000004.1	CUR24701.1	CUR24702.1	CUR24709.1			CUR24706.1	CUR24707.1	CUR24708.1	CUR24704.1 CUR24705.1 (ed)	CUR24710.1					CUR24711.1 CUR24712.1 (ed)			CUR24713.1	CUR24715.1				CUR24714.1															CUR24703.1				13
Planktothrix agardhii CCAP 1459/11A NIES 905	NZ_BJCD01000048.1	WP_141294819.1		WP_141294823.1			WP_026796163.1	WP_026796217.1	WP_141294821.1	WP_026796216.1	WP_026796219.1					WP_141294825.1			WP_141294827.1	WP_141294831.1				WP_141294829.1															WP_051319629.1				13
Planktothrix rubescens NIVA-CYA 407	NZ_KE734717.1	WP_026785730.1	WP_026785729.1	WP_071782907.1 WP_026785724.1 (ed)			WP_026785727.1	WP_026785726.1	WP_026785725.1		WP_040957791.1					WP_026785722.1			WP_026785720.1	WP_026785718.1				WP_026785719.1														WP_026785728.1		WP_026785716.1	WP_026785721.1		14
Planktothrix agardhii NIVA-CYA 126/8	NZ_CM002803.1	KEI66640.1	KEI66641.1	KEI66647.1			KEI66644.1	KEI66645.1	KEI66646.1	KEI66643.1	KEI66648.1					KEI66649.1			KEI66650.1 KEI66652.1	KEI66654.1				KEI66653.1															KEI66642.1			KEI66651.1 (one more present but not annotated)	16
Planktothrix agardhii 7805	LO018304.1	CUM62163.1	CUM62165.1	CUM62169.1			CUM62166.1	CUM62167.1	CUM62168.1		CUM62170.1					CUM62171.1 CUM62172.1 (ed)	CUM62164.1		CUM62174.1	CUM62177.1	CUM62176.1									CUM62175.1											CUM62173.1		14
Aphanothece sacrum FPU3	NZ_BDQL01000005.1		WP_124971709.1	WP_124971715.1			WP_124971711.1	WP_124971885.1	WP_124971713.1		WP_124971701.1	WP_124971699.1				WP_124971698.1	WP_124971696.1 WP_124971694.1			WP_124971690.1				WP_124971692.1																		WP_124971707.1 WP_124971705.1 WP_124971703.1 WP_124971688.1	17
Aphanothece sacrum FPU1	NZ_BDQK01000006.1		WP_124971709.1	WP_124971715.1			WP_124971711.1	WP_124971885.1	WP_124971713.1		WP_124971701.1	WP_124971699.1				WP_124971698.1	WP_124971696.1 WP_124971694.1			WP_124971690.1				WP_124971692.1																		WP_124971707.1 WP_124971705.1 WP_124971703.1 WP_124971688.1	17
Planktothrix sp. PCC 11201	NZ_LT797710.1	WP_079681014.1	WP_079681015.1	WP_079681019.1		WP_079681021.1	WP_144017864.1	WP_079681017.1	WP_079681018.1							WP_079681022.1				WP_079681023.1	WP_079681020.1																			WP_079681029.1			11
Microcystis viridis Mv_BB_P_19951000_S69	SFAW01000054.1	TRU77565.1	TRU77564.1	TRU77558.1		TRU77556.1	TRU77562.1	TRU77561.1	TRU77560.1									TRU77563.1	TRU77559.1	TRU77554.1	TRU77557.1		TRU77555.1																				12
Microcystis viridis Mv_BB_P_19951000_S68	SFAY01000028.1	TRU78249.1	TRU78248.1	TRU78242.1		TRU78240.1	TRU78246.1	TRU78245.1	TRU78244.1									TRU78247.1	TRU78243.1	TRU78238.1	TRU78241.1		TRU78239.1																				12
Microcystis viridis Mv_BB_P_19951000_S68D	SFAZ01000051.1	TRU79125.1	TRU79124.1	TRU79118.1		TRU79116.1	TRU79122.1	TRU79121.1	TRU79120.1									TRU79123.1	TRU79119.1	TRU79114.1	TRU79117.1		TRU79115.1																				12
Microcystis viridis Mv_BB_P_19951000_S69D	SFAX01000028.1	TRU90109.1	TRU90108.1	TRU90102.1		TRU90100.1	TRU90106.1	TRU90105.1	TRU90104.1									TRU90107.1	TRU90103.1	TRU90098.1	TRU90101.1		TRU90099.1																				12
Microcystis aeruginosa NIES-98	FJ609416.1	ACM68682.1	ACM68684.1	ACM68690.1	ACM68691.1		ACM68686.1	ACM68687.1	ACM68688.1								ACM68683.1	ACM68685.1	ACM68689.1	ACM68694.1	ACM68692.1		ACM68693.1																			One presesnt but not annotated	14
Microcystis aeruginosa TAIHU98	NZ_ANKQ01000001.1	WP_002733312.1	WP_002734014.1	WP_002732387.1	WP_002733883.1		WP_002734096.1	WP_002733836.1	WP_002732949.1								WP_002734343.1	WP_002733320.1	WP_042790285.1	WP_002733516.1	WP_002733257.1|		WP_002753730.1																	WP_002733512.1			13
Microcystis aeruginosa FACHB-524	NZ_RJVW01000094.1	WP_123230863.1	WP_123230862.1	WP_002732387.1	WP_123230861.1		WP_002734096.1	WP_002733836.1	WP_002732949.1								WP_002734343.1	WP_002733320.1	WP_123230894.1	WP_002733516.1	WP_002733257.1		WP_002732414.1																				14
Microcystis sp. 0824	NZ_BDSM01000013.1	GBF53186.1	GBF53188.1	GBF53194.1		GBF53196.1	GBF53190.1	GBF53191.1	GBF53192.1								GBF53187.1	GBF53189.1	GBF53193.1	GBF53198.1	GBF53195.1		GBF53197.1																				13
Microcystis sp. Msp_OC_L_20101000_S702	SFBO01000155.1	TRU06400.1	TRU06398.1	TRU06392.1		TRU06390.1	TRU06396.1	TRU06395.1	TRU06394.1								TRU06399.1	TRU06397.1	TRU06393.1	TRU06388.1	TRU06391.1		TRU06389.1																				13
Microcystis aeruginosa 11-30S32	NZ_BHVU01000003.1	WP_147068691.1	WP_147068692.1	WP_147068695.1		WP_147068697.1	WP_147068693.1	WP_147068694.1	WP_002796359.1									WP_002733320.1	WP_002794050.1	WP_147068699.1	WP_147068696.1		WP_147068698.1																				12
Microcystis aeruginosa PCC 9807	NZ_HE973360.1	WP_043995858.1	WP_002788525.1	WP_002788509.1			WP_002788515.1	WP_002788513.1	WP_002741181.1									WP_002788523.1		WP_002788502.1	WP_002788508.1		WP_043995909.1																	WP_002788502.1			12
Microcystis aeruginosa FD4	NZ_CP046973.1	WP_158201945.1	WP_158201947.1	WP_158201953.1		WP_158201955.1	WP_158201949.1	WP_158201950.1	WP_158201951.1								WP_158201946.1	WP_158201948.1	WP_158201952.1	WP_158201957.1	WP_158201954.1		WP_158201956.1																				13
Microcystis aeruginosa K13-10	JAADAW010000003.1	NCR78503.1	NCR78505.1	NCR78511.1		NCR78513.1	NCR78507.1	NCR78508.1	NCR78509.1								NCR78504.1	NCR78506.1	NCR78510.1	NCR78514.1	NCR78512.1																						13
Microcystis aeruginosa K13-05	JAADAT010000004.1	NCR83238.1	NCR83240.1	NCR83246.1		NCR83248.1	NCR83242.1	NCR83243.1	NCR83244.1								NCR83239.1	NCR83241.1	NCR83245.1	NCR83249.1	NCR83247.1																						13
Microcystis sp. M_OC_Ca_00000000_S217Cul	SFBW01000061.1	TRT79419.1	TRT79418.1	TRT79412.1		TRT79410.1	TRT79416.1	TRT79415.1	TRT79414.1									TRT79417.1	TRT79413.1	TRT79408.1	TRT79411.1		TRT79409.1																				12
Microcystis sp. M_OC_Ca_00000000_C217Col	SFBV01000293.1	TRT84847.1	TRT84848.1	TRT84854.1		TRT84856.1	TRT84850.1	TRT84851.1	TRT84852.1									TRT84849.1	TRT84853.1	TRT84858.1	TRT84855.1		TRT84857.1																				12
Microcystis novacekii Mn_MB_F_20050700_S1	SFAU01000080.1	TRU88965.1	TRU88949.1	TRU88954.1		TRU88956.1	TRU88951.1	TRU88952.1	TRU88953.1									TRU88950.1		TRU88958.1	TRU88955.1		TRU88957.1																				11
Microcystis novacekii Mn_MB_F_20050700_S1D	SFAV01000071.1	TRU91052.1	TRU91036.1	TRU91041.1		TRU91043.1	TRU91038.1	TRU91039.1	TRU91040.1									TRU91037.1		TRU91045.1	TRU91042.1		TRU91044.1																				11
Microcystis aeruginosa PCC 7005	NZ_AQPY01000625.1	WP_024969849.1	WP_024969848.1	WP_024969843.1	WP_024969842.1		WP_024969846.1	WP_002794053.1	WP_024969845.1									WP_024969847.1	WP_024969844.1	WP_024969838.1	WP_024969841.1		WP_024969839.1																	WP_024969834.1			13
Microcystis aeruginosa PCC 9808	NZ_HE973594.1	CCI25331.1 CCI25329.1 CCI25327.1 (ed)	WP_002794057.1	WP_002794048.1		WP_002794044.1	CCI25321.1 CCI25319.1 (ed)	WP_002794053.1	WP_002794051.1									WP_002794056.1	WP_002794050.1	WP_002794039.1	WP_002794046.1		WP_002794042.1 WP_002794040.1																	WP_002794032.1			14
Microcystis aeruginosa PCC 9809	NZ_HE973753.1	WP_002796367.1	WP_044034730.1	WP_002796358.1		WP_002796356.1	WP_002796362.1	WP_002796360.1	WP_002796359.1									WP_002796364.1	WP_002794050.1	WP_002796352.1	CCI23234.1		WP_002796354.1																	WP_002796354.1			13
Microcystis viridis NIES-102	NZ_AP019314.1	WP_041805016.1	WP_012267923.1	WP_125731037.1		WP_125731036.1	WP_012267922.1	WP_041804379.1	WP_012267920.1									WP_002796364.1	WP_012267919.1	WP_125731035.1	WP_012267917.1		WP_012267915.1																				12
Microcystis aeruginosa NIES-843	NC_010296.1	WP_041805016.1	WP_012267923.1	WP_012267918.1		WP_012267916.1	WP_012267922.1	WP_041804379.1	WP_012267920.1									WP_002796364.1	WP_012267919.1	WP_012267914.1	WP_012267917.1		WP_012267915.1																	WP_012267912.1			12
Microcystis aeruginosa L211-11	JAADBA010000004.1	NCQ97966.1	NCQ97964.1	NCQ97958.1	NCQ97957.1		NCQ97962.1	NCQ97961.1	NCQ97960.1								NCQ97965.1	NCQ97963.1	NCQ97959.1	NCQ97955.1	NCQ97956.1																						14
Microcystis aeruginosa L211-101	JAADAZ010000004.1	NCR29524.1	NCR29522.1	NCR29516.1	NCR29515.1		NCR29520.1	NCR29519.1	NCR29518.1								NCR29523.1	NCR29521.1	NCR29517.1	NCR29513.1	NCR29514.1																						14
Microcystis aeruginosa Ma_SC_T_19800800_S464	SFBL01000225.1	TRU20232.1	TRU20233.1	TRU20238.1	TRU20239.1		TRU20235.1	TRU20236.1	TRU20237.1									TRU20234.1	TRU20264.1	TRU20241.1	TRU20240.1																						13
Microcystis aeruginosa BK11-02	JAADAC010000004.1	NCS46533.1	NCS46535.1	NCS46541.1	NCS46542.1		NCS46537.1	NCS46538.1	NCS46539.1								NCS46534.1	NCS46536.1	NCS46540.1	NCS46544.1	NCS46543.1																						14
Microcystis aeruginosa K13-07	JAADAV010000020.1		NCS76144.1	NCS76150.1	NCS76151.1		NCS76146.1	NCS76147.1	NCS76148.1									NCS76145.1	NCS76149.1	NCS76153.1	NCS76152.1																						12
Microcystis aeruginosa S11-05	JAADBM010000007.1	NCR34125.1	NCR34124.1	NCR34118.1	NCR34117.1		NCR34122.1	NCR34121.1	NCR34120.1									NCR34123.1	NCR34119.1	NCR34115.1	NCR34116.1																						13
Microcystis aeruginosa S11-01	JAADBL010000008.1	NCR47639.1	NCR47638.1	NCR47632.1	NCR47631.1		NCR47636.1	NCR47635.1	NCR47634.1									NCR47637.1	NCR47633.1	NCR47629.1	NCR47630.1																						13
Microcystis sp. M_QC_C_20170808_M3Col	SFBY01000373.1	TRT65035.1	TRT65034.1	TRT65029.1	TRT65028.1		TRT65032.1	TRT65031.1	TRT65030.1									TRT65033.1		TRT65026.1	TRT65027.1																						12
Microcystis aeruginosa Ma_QC_Ch_20071001_S25	SFBD01000290.1	TRU45384.1	TRU45385.1	TRU45391.1	TRU45392.1		TRU45387.1	TRU45388.1	TRU45389.1									TRU45386.1	TRU45390.1	TRU45394.1	TRU45393.1																						13
Microcystis aeruginosa Ma_QC_Ch_20071001_S25D	SFBE01000112.1	TRU51928.1	TRU51929.1	TRU51935.1	TRU51936.1		TRU51931.1	TRU51932.1	TRU51933.1									TRU51930.1	TRU51934.1	TRU51938.1	TRU51937.1																						13
Microcystis aeruginosa Ma_QC_Ch_20071001_M135	SFBC01000107.1	TRU65021.1	TRU65022.1	TRU65028.1	TRU65029.1		TRU65024.1	TRU65025.1	TRU65026.1									TRU65023.1	TRU65027.1	TRU65031.1	TRU65030.1																						13
Microcystis aeruginosa W13-11	JAADBR010000010.1	NCR38981.1	NCR38980.1	NCR38975.1	NCR38974.1		NCR38978.1	NCR38977.1	NCR38976.1									NCR38979.1		NCR38971.1	NCR38973.1		NCR38972.1																				11
Microcystis aeruginosa PCC 9443	NZ_HE972943.1	WP_002765679.1	CCI00708.1	WP_002765667.1		WP_002765665.1	WP_002765675.1	WP_002765673.1	WP_002765672.1									WP_002765676.1	CCI00703.1	WP_002765662.1	WP_002765666.1																						12
Microcystis aeruginosa BS13-02	JAADAE010000048.1	NCS24958.1	NCS24957.1	NCS24952.1	NCS24951.1	NCS24949.1 (Truncated)	NCS24955.1	NCS24954.1	NCS24953.1									NCS24956.1			NCS24950.1																						11
Microcystis aeruginosa EAWAG127a	NZ_SRLN01000012.1	WP_150977348.1	WP_150977349.1	WP_150977353.1		WP_150977355.1	WP_002762083.1	WP_002762084.1	WP_150977351.1									WP_150977350.1	WP_150977352.1	WP_150977357.1	WP_150977354.1		WP_150977356.1																				12
Microcystis aeruginosa PCC 7806SL	NZ_CP020771.1	WP_002741171.1	WP_002741174.1	WP_002741187.1		WP_036399545.1	WP_036399542.1	WP_002741179.1	WP_002741181.1								WP_002741173.1	WP_002741176.1		WP_002741195.1	WP_002741189.1		WP_002741192.1																				13
Microcystis aeruginosa PCC 7806	AM778955.1	CAO90437.1	CAO90434.1	CAO90427.1		CAO90425.1	CAO90431.1	CAO90430.1	CAO90429.1								CAO90436.1 CAO90435.1 (ed)	CAO90432.1	CAO90428.1	CAO90422.1 CAO90423.1 (ed)	CAO90426.1																						13
Microcystis aeruginosa DIANCHI905	NZ_AOCI01000017.1	WP_002741171.1	WP_002741174.1	WP_002741187.1		WP_036399545.1	WP_036399542.1	WP_002741179.1	WP_002741181.1								WP_002741173.1	WP_002741176.1		WP_002741195.1	WP_002741189.1		WP_002741192.1																	WP_002741192.1			13
Microcystis aeruginosa Ma_MB_F_20061100_S20D	SFBH01000160.1	TRU30971.1	TRU30972.1	TRU30977.1		TRU30979.1	TRU30974.1	TRU30975.1	TRU30976.1									TRU30973.1		TRU30981.1	TRU30978.1		TRU30980.1																				12
Microcystis aeruginosa Ma_MB_F_20061100_S20	SFBG01000003.1	TRU43431.1	TRU43430.1	TRU43425.1		TRU43423.1	TRU43428.1	TRU43427.1	TRU43426.1									TRU43429.1		TRU43421.1	TRU43424.1		TRU43422.1																				12
Microcystis aeruginosa NIES-88	NZ_JXYX01000008.1	WP_061432424.1	WP_061432422.1	WP_061432416.1		WP_061432415.1	WP_061432420.1	WP_061432419.1	WP_061432418.1									WP_061432421.1	WP_061432417.1	WP_061432413.1	WP_012267917.1		WP_061432414.1																	WP_061432411.1			13
Microcystis flos-aquae TF09	QQWC01000004.1	REJ41110.1	REJ41112.1	REJ41118.1		REJ41120.1	REJ41114.1	REJ41115.1	REJ41116.1								REJ41111.1	REJ41113.1	REJ41117.1	REJ41122.1	REJ41119.1		REJ41121.1																				13
Microcystis flos-aquae DF17	QQWB01000007.1	REJ47868.1	REJ47827.1	REJ47821.1		REJ47819.1	REJ47825.1	REJ47824.1	REJ47823.1								REJ47828.1	REJ47826.1	REJ47822.1	REJ47817.1	REJ47820.1		REJ47818.1																				13
Microcystis aeruginosa KW	NZ_MVGR01000001.1	WP_079205603.1	WP_079205605.1	WP_079205608.1		WP_079205609.1	WP_012267922.1	WP_041804379.1	WP_012267920.1								WP_079205604.1	WP_079205606.1	WP_079205607.1	WP_079205610.1	WP_012267917.1																			WP_079205619.1			14
Microcystis aeruginosa NIES-298	NZ_BEIU01000003.1	WP_103112938.1	WP_103112940.1	WP_103112942.1		WP_103112944.1	WP_012267922.1	WP_052278347.1	WP_103112941.1								WP_103112939.1	WP_052275366.1		WP_103112945.1	WP_103112943.1		WP_052275371.1																	WP_103112943.1			14
Microcystis panniformis FACHB-1757	CP011339.1	WP_052275364.1	WP_052275365.1	AKV65528.1		WP_052275370.1	WP_012267922.1	WP_052278347.1	WP_052275367.1									WP_052275366.1	AKV65527.1	WP_052275372.1	WP_052275369.1		WP_052275371.1																	WP_052275372.1			13
Microcystis aeruginosa CHAOHU 1326	NZ_MOLZ01000043.1	WP_072925001.1	WP_072924976.1	WP_072924992.1		WP_052275370.1	WP_072924982.1	WP_052278347.1	WP_052275367.1									WP_072924979.1	WP_072924986.1	WP_052275372.1	WP_052275369.1		WP_052275371.1																	WP_052275372.1		WP_072924973.1	14
Microcystis aeruginosa NIES-3787	NZ_BJCH01000006.1	WP_159248307.1	WP_159248308.1	WP_159248314.1		WP_159248316.1	WP_046661398.1	WP_046661396.1	WP_159248312.1									WP_159248310.1		WP_159248320.1	WP_046661393.1		WP_159248318.1																				12
Microcystis aeruginosa NIES-2481	NZ_CP012375.1	WP_046661405.1	WP_046661401.1	WP_066029662.1		WP_066029661.1	WP_066029663.1	WP_002796360.1	WP_002796359.1								WP_046661403.1	WP_046661399.1	WP_046661395.1	WP_046661391.1	WP_046661393.1																			WP_046661396.1			14
Microcystis aeruginosa NIES-2549	NZ_CP011304.1	WP_046661405.1	WP_046661401.1	WP_046661394.1		WP_046661392.1	WP_046661398.1	WP_046661396.1	WP_002796359.1								WP_046661403.1	WP_046661399.1	WP_046661395.1	WP_046661391.1	WP_046661393.1																			WP_046661396.1			14
Microcystis aeruginosa NIES-3806	NZ_BJCJ01000004.1	WP_159251636.1	WP_159251635.1	WP_159251630.1		WP_159251629.1	WP_046661398.1	WP_159251633.1	WP_159251632.1									WP_159251634.1	WP_159251631.1	WP_159251628.1	WP_046661393.1		WP_159248318.1																				12
Microcystis aeruginosa NIES-3807	NZ_BJCK01000001.1	WP_159296015.1	WP_159296014.1	WP_159296012.1		WP_159296010.1	WP_046661398.1	WP_046661396.1	WP_159248312.1									WP_159248310.1		WP_159296008.1	WP_046661393.1		WP_159248318.1																				12
Microcystis aeruginosa PCC 7941	CAIK01000028.1	CCI05657.1	CCI05658.1	CCI05665.1 CCI05664.1 CCI05667.1 (ed)			CCI05660.1	CCI05661.1	CCI05662.1									CCI05659.1	CCI05663.1	CCI05669.1 CCI05670.1 (ed)	CCI05666.1		CCI05668.1																				11
Microcystis aeruginosa PCC 9432	NZ_HE972563.1	WP_155119088.1	WP_002753717.1	WP_002753726.1 WP_043998503.1 WP_002753729.1 (ed)			WP_002753719.1	WP_002753720.1	WP_002753721.1									WP_002753718.1	CCH92134.1	WP_002753731.1 WP_002753732.1 (ed)	WP_002753728.1		WP_002753730.1																				11
Planktothrix agardhii NIES-204	AP017991.1	BBD53362.1	BBD53360.1	BBD53353.1		BBD53351.1	BBD53357.1	BBD53356.1	BBD53355.1								BBD53361.1	BBD53359.1 BBD53358.1 (ed)	BBD53354.1	BBD53349.1	BBD53352.1		BBD53350.1					BBD53350.1															13
Microcystis aeruginosa PCC 9717	NZ_HE972743.1	WP_002762078.1	WP_002762080.1	WP_002762088.1		WP_002762090.1	WP_002762083.1	WP_002762084.1	WP_002762085.1									WP_002762082.1	CCH98926.1	WP_002762095.1	WP_002762089.1		CCH98931.1 CCH98930.1 (ed)																	WP_002762092.1			13
Microcystis panniformis Mp_MB_F_20051200_S6	SFAA01000057.1	TRV78709.1	TRV78687.1	TRV78682.1	TRV78681.1	TRV78679.1	TRV78685.1	TRV78684.1	TRV78683.1								TRV78688.1	TRV78686.1		TRV78677.1	TRV78680.1		TRV78678.1																				13
Microcystis panniformis Mp_GB_SS_20050300_S99D	SFAF01000305.1	TRV43513.1	TRV43485.1	TRV43490.1	TRV43491.1	TRV43493.1	TRV43487.1	TRV43488.1	TRV43489.1								TRV43484.1	TRV43486.1		TRV43495.1	TRV43492.1		TRV43494.1																				13
Microcystis panniformis Mp_GB_SS_20050300_S99	SFAE01000084.1	TRV51203.1	TRV51174.1	TRV51179.1	TRV51180.1	TRV51182.1	TRV51176.1	TRV51177.1	TRV51178.1								TRV51173.1	TRV51175.1		TRV51184.1	TRV51181.1		TRV51183.1																				13
Microcystis panniformis Mp_MB_F_20080800_S26D	SFAH01000020.1		TRV52651.1	TRV52656.1	TRV52657.1	TRV52659.1	TRV52653.1	TRV52654.1	TRV52655.1								TRV52650.1	TRV52652.1		TRV52660.1	TRV52658.1																						13
Microcystis panniformis Mp_MB_F_20051200_S9D	SFAD01000271.1	TRV58533.1	TRV58504.1	TRV58509.1	TRV58510.1	TRV58512.1	TRV58506.1	TRV58507.1	TRV58508.1								TRV58503.1	TRV58505.1		TRV58514.1	TRV58511.1		TRV58513.1																				13
Microcystis panniformis Mp_MB_F_20080800_S26	SFAG01000090.1	TRV61085.1	TRV61056.1	TRV61061.1	TRV61062.1	TRV61064.1	TRV61058.1	TRV61059.1	TRV61060.1								TRV61055.1	TRV61057.1		TRV61066.1	TRV61063.1		TRV61065.1																				13
Microcystis panniformis Mp_MB_F_20051200_S9	SFAC01000129.1	TRV62243.1	TRV62214.1	TRV62219.1	TRV62220.1	TRV62222.1	TRV62216.1	TRV62217.1	TRV62218.1								TRV62213.1	TRV62215.1		TRV62224.1	TRV62221.1		TRV62223.1																				13
Microcystis panniformis Mp_MB_F_20051200_S6D	SFAB01000137.1	TRV73724.1	TRV73695.1	TRV73700.1	TRV73701.1	TRV73703.1	TRV73697.1	TRV73698.1	TRV73699.1								TRV73694.1	TRV73696.1		TRV73705.1	TRV73702.1		TRV73704.1																				13
